# Supplementary material for: Trust and Health Information Exchanges: Qualitative Analysis of the Intent to Share Personal Health Information
Source: J Med Internet Res. 2023 Aug 30;25:e41635. doi: 10.2196/41635 (PMC10500360; doi:10.2196/41635)
Supplement: Multimedia Appendix 1 [file jmir_v25i1e41635_app1.xlsx]

## Sheet: Tabelle1
Appendix 1 - Overview of constructs and definitions
Domain	Definition	Source	Overall # of quotes in interviews	Key illustrative statements	# of statements per interview
Construct					I 1	I 2	I 3	I 4	I 5	I 6	I 7	I 8	I 9	I 10	I 11	I 12	I 13	I 14	I 15	I 16	I 17	I 18	I 19	I 20
Technology Experiences
Tech-savviness	“An individual's knowledge of, attitudes towards, and experience with technology.” p.386	[31]	153	“I would check the possibilities suggested on my computer or phone and then I would check settings to see what I want and don’t want and if I don’t understand it, then [the app] I would delete it.” [Interview 16, pos. 77]. “if I need a new app or want to delete one, then someone has to do this for me” [Interview 11, pos. 55].	7	7	8	9	7	10	8	7	4	7	12	6	9	7	5	8	8	9	7	8
eHealth awareness	“An individuals' general awareness of health information technology. “ p.386	[31]	0	-	0	0	0	0	0	0	0	0	0	0	0	0	0	0	0	0	0	0	0	0
Information Security knowledge	Refers to an individual's knowledge of, attitudes towards, and experience with information security	Own item	91	“something like this is already on my phone, an antivirus program.” [Interview 10, pos.67] “never looked into it” [Interview 2, pos. 53] “as soon as you are digital or you are transferring information, then you can’t control where it ends up and who uses it.” [Interview 12, pos. 71] Not every app gets a right to access things where I don’t think the app needs them” [Interview 1, pos. 71] “There i…	3	3	6	5	2	3	9	3	5	9	1	6	4	11	4	4	5	2	2	4
Policy and regulation		[5,31]
Access	“defining the consumers’ rights to view their own personal information and check whether such data are accurate and complete” p. 2	[5]	0	authors note: this is a given right through GDPR and was not mentioned in the interviews as all participants live in a setting where this is given.	0	0	0	0	0	0	0	0	0	0	0	0	0	0	0	0	0	0	0	0
Choice	“indicates that the consumers should be given the options about how the collected personal information would be used” p. 2	[5]	47	"And that I can make the decision, that I can leave anytime. " [Interview 2, pos. 189] "that data about myself is used […] without my knowledge. I don't want that." [Interview 8, pos.93]	0	3	3	4	0	2	0	4	2	0	1	4	0	3	1	6	7	1	0	6
Enforcement	“which national or international mechanisms, guidelines, and instruments are in place to enforce principles of privacy protection.” p. 2	[5]	10	"they have to follow specific rules" [interview 1, pos. 147]	3	2	1	2	1	0	0	0	0	0	0	0	0	0	0	0	0	0	0	1
Notice	“refers to the commitment of organizations to send timely announcements to consumers about their information collection practices before personal information is collected” p. 2	[5]	28	"I think that many will refuse consent, when they do not have the time to deal with it in a calm setting ahead of time" [interview 4, pos. 41]	0	1	0	4	0	0	2	3	2	1	0	1	1	3	0	2	4	0	2	2
Security	“the required steps and actions that should be taken by the organizations to ensure security and integrity of the consumers’ personal information” p. 2	[5]	78	"if the data is secure, then I would do it" [interview 7, pos. 131] "that my data is anonymized" [interview 14, pos. 19]	2	11	6	5	1	3	5	5	3	2	0	1	3	5	1	9	9	0	0	7
Retention	“acceptable duration of keeping and processing shared health information by health care providers” p.6	[5]	23	" there has to be a time limit, where they say until this and that time" [interview 17, pos.159] "No, I do not have a limit that I would set there. At this stage. [the data] could be used for longer periods of tine" [interview 15, pos. 131]	0	0	2	1	1	1	1	2	0	0	1	2	1	2	1	1	3	0	0	4
Demographics	“Differences based on the shared characteristics of a population” [16]	[5,31, 41-43]
Age	-	[5]	21	“So if I was 75, then I would say, I don’t care, take my data. Because I think, ok, then hackers have my data, but what are they going to do with it? But not in my current age.” [Interview 7, pos. 133] and “If you would ask someone who is 20, 30 or 40, they would give a different answer, because everything happens digitally for them.” [Interview 12, pos. 39].	0	1	0	1	0	0	2	1	0	0	2	6	0	0	1	2	1	2	1	1
Occupation	-	[5]	4	" I was employed as an IT administrator" [interview 14, pos. 15] "I am a physiotherapist" [interview 2, pos. 101]	0	1	0	0	0	0	0	0	0	0	0	0	0	2	0	0	0	0	0	1
Employment status	-	[5]	7	"If this data is shared in some way with my employer or my insurances" [interview 20, pos. 119]	0	1	0	0	0	0	2	0	0	0	0	1	0	0	1	0	0	0	0	2
Personality & Disposition
Disposition to trust	“The extent to which a person displays a tendency to be willing to depend on others across a broad spectrum of situations and persons” p. 339	[28, 15,44,45]	86	“you need to have a level of trust these days, both in technology and in relation to the digital possibilities we have today” [Interview 15, pos. 105] “then I have to give them the benefit of the doubt, that the information is important, and that’s what you need to have in general towards a doctor and a hospital” [Interview 3, pos.23]. “This is difficult. I trust myself. […] I don’t trust anyone.…	7	6	12	5	6	1	1	7	1	2	5	3	0	2	3	8	2	2	4	9
Patient activation	“the extent to which an individual wants to seek available resources and skills to engage in preventive health” p.3	[12,27]	50	"yes, you see. Then we have a yes, if I am affected myself" [interview 10, pos. 149]	2	4	2	1	4	3	1	2	2	3	1	3	3	5	2	3	1	4	1	3
Health concerns	“the degree to which health concerns are part of an individual’s daily lifestyle” p. 153	[12,27]	0	-	0	0	0	0	0	0	0	0	0	0	0	0	0	0	0	0	0	0	0	0
Privacy Concerns	An individual's concerns about threats related to electronic sharing of their personal health information	[12,27]	71	“the feeling, that my data already is everywhere anyway” [Interview 5, pos. 51] “overstimulation due to too much information” [Interview 17, pos.105] “yes, because I always have this remaining risk that the data could be misused” [Interview 13, pos. 143] “sensitive data in the wrong hands” [Interview 3, pos. 151] “if someone has an illness and she applies somewhere, [then] the potential employer …	2	5	6	1	6	2	6	1	3	6	0	4	6	9	2	6	3	1	0	2
Social influence	Influence of an individuals’ social environment on their thoughts and beliefs	[27,33]	80	“then I would ask the younger generation” [Interview 12, pos. 57]	5	9	1	2	3	4	2	7	3	8	3	5	1	3	4	3	5	6	3	3
Cognitive trust
In healthcare provider	“An individual's attitudes and beliefs about the healthcare system and their personal health.” [50, p. 386]	[49,50]	67	“you are willing to share your data, as long as you trust the institution” [Interview 3, pos.117] "because I have a base level of trust in our healthcare system” [Interview 8, pos. 21] “If my family doctors said you need to monitor your blood pressure and I would like you to use this [app] […] then I would use it.” [Interview 2, pos. 79]	3	7	4	0	3	2	5	11	2	2	6	4	1	2	3	1	0	2	4	5
In expertise of HIE provider	“An individual’s rational beliefs about the technical expertise and ability of an HIE to exchange health information among health care entities.” p.4	[5]	27	“If you talk about expertise, they are all competent. Generally, I would say that everything related to health insurances and sport universities would have the highest level of expertise.” [Interview 4, pos. 107]	2	0	2	2	3	2	2	0	2	0	0	0	5	1	0	1	1	0	0	4
In integrity of HIE provider	“An individual’s rational beliefs related to the honesty of the exchange process.” p. 4	[5]	45	"I naively count on my data being anonymized, because I know those procedures, I just trust them" [interview 14, pos. 29]	6	1	5	1	3	3	2	1	2	2	2	0	3	3	0	3	2	2	0	4
Emotional trust in HIE provider	“An individual’s feelings of assurance and security about relying on an HIE to share information across health care providers.” p.4	[5]	59	“When the health insurance said we have this app and we would like you to use it […], I thought I can do that for them. […] I have blind faith that the [health insurance] makes sure it is safe.” [Interview 2, pos. 71]. “I would have a feeling, I don’t know, what types of data go where, what they can tell someone about me […] I think this is too risky.” [Interview 7, pos. 149]	3	6	11	2	3	2	3	3	1	1	4	2	4	1	1	3	4	1	0	4
Perceived utility
Perceived usefulness of sharing	“The degree to which an individual believes the electronic sharing of their personal health information can help themselves and others.” p.386	[28,33]	110	"Yes, if I benefit from it” [Interview 5, pos. 123] “so if I share this data for research purposes, then I definitely see the benefit that you can perform research with it. And that is somehow a priority for me.” [Interview 5, pos. 173]. “[I’d] have a good feeling [that] things will be a bit easier […] if the data is already saved” [Interview 8, pos. 117] “because then you have your whole health …	13	4	10	4	4	3	6	10	4	5	1	3	5	5	4	8	10	2	6	3
Issue involvement	“We define issue involvement as personal relevance, that is, how relevant a specific health issue is to each patient.” p.3	[27]	22	"alzheimers. A very big topic with a personal connection" [interview 3, pos. 157]	1	1	2	3	0	1	3	0	0	2	0	0	0	3	1	0	1	1	0	3
Perceived risk of data sharing	“The degree to which an individual believes the electronic sharing of their personal health information will result in a loss or harm.” P.386	[16]	78	“that sensitive data gets into the wrong hands […] That would be bad for the user.” [Interview 3, pos. 151].	6	4	6	7	5	5	6	2	3	4	3	2	3	2	3	2	7	2	0	6
Behavioral intent to share data on HIE	“An individual's intention to electronically share their personal health information or use health information technology.” [5]	[5,50]	262	“Because it will be beneficial for research on this illness […] I think you should do it, even if data is stolen” [Interview 6, pos. 227].	12	12	14	16	11	15	14	16	7	20	6	10	17	12	16	14	13	10	15	12
Additional Themes
ease of usage	The application is easy to use in daily life		9	"it must be understandable" [interview 18, pos. 95] "that the app has a simple design" [interview 20, pos. 105]	0	0	0	2	1	0	0	0	0	0	0	0	0	0	0	1	2	1	0	2
specific consent	The patient is able to make specific choices when it comes to consenting to sharing PHI		10	"that I can do it selectively, which research I want to support" [interview 20, pos. 105]	0	0	0	0	0	2	2	0	2	0	0	0	0	0	0	0	2	0	0	2
